# Supplementary material for: The human axial length and choroidal thickness responses to continuous and alternating episodes of myopic and hyperopic blur
Source: PLoS One. 2020 Dec 2;15(12):e0243076. doi: 10.1371/journal.pone.0243076 (PMC7710071; doi:10.1371/journal.pone.0243076)
Supplement: S1 Dataset — (XLSX) [file pone.0243076.s001.xlsx]

## Sheet: DEMOGRAPHICS
Subject ID	Age at Screening Visit (Years)	Gender	Spherical Equivalent Refraction at Screening Visit (D)	Refractive Group
S001	25.3	FEMALE	-0.13	NON-MYOPE
S002	25.2	FEMALE	-2.25	MYOPE
S003	27.1	FEMALE	-3	MYOPE
S004	34.1	MALE	-0.25	NON-MYOPE
S005	24.3	FEMALE	-2.75	MYOPE
S006	27.2	FEMALE	-1.5	MYOPE
S007	26.1	FEMALE	0	NON-MYOPE
S008	19.3	MALE	0	NON-MYOPE
S009	19.7	MALE	-0.13	NON-MYOPE
S010	24	MALE	0.5	NON-MYOPE
S011	22.2	FEMALE	0.38	NON-MYOPE
S012	22.3	MALE	0	NON-MYOPE
S013	32.4	FEMALE	0	NON-MYOPE
S014	19.3	FEMALE	-0.13	NON-MYOPE
S015	26.1	FEMALE	0	NON-MYOPE
S016	23.2	FEMALE	0	NON-MYOPE

## Sheet: OCULAR BIOMETRY DATA
	AXIAL LENGTH (mm)																														SUBFOVEAL CHOROIDAL THICKNESS (µm)
	CONTINUOUS HYPEROPIC DEFOCUS					CONTINUOUS MYOPIC DEFOCUS					30 MIN ALT HYPEROPIC THEN MYOPIC DEFOCUS					30 MIN ALT MYOPIC THEN HYPEROPIC DEFOCUS					15 MIN ALT HYPEROPIC THEN MYOPIC DEFOCUS					15 MIN ALT MYOPIC THEN HYPEROPIC DEFOCUS					CONDITION A		CONDITION B		CONDITION C		CONDITION D		CONDITION E		CONDITION F
Subject ID	BASELINE	15MIN	30MIN	45MIN	60MIN	BASELINE	15MIN	30MIN	45MIN	60MIN	BASELINE	15MIN	30MIN	45MIN	60MIN	BASELINE	15MIN	30MIN	45MIN	60MIN	BASELINE	15MIN	30MIN	45MIN	60MIN	BASELINE	15MIN	30MIN	45MIN	60MIN	BASELINE	60MIN	BASELINE	60MIN	BASELINE	60MIN	BASELINE	60MIN	BASELINE	60MIN	BASELINE	60MIN
S001	23.3911	23.4074	23.3972	23.3916	23.3987	23.3949	23.3816	23.3843	23.3859	23.3833	23.3893	23.3809	23.3785	23.3695	23.3671	23.3977	23.396	23.3976	23.3947	23.3889	23.3983	23.4059	23.4044	23.4031	23.3957	23.4014	23.4039	23.402	23.4017	23.4069	293.5	294	293.5	309.4	301.3	316	330.6	311.4	314.6	314.6	312.5	302.8
S002	23.7724	23.7781	23.7788	23.7767	23.7677	23.7724	23.7712	23.7676	23.7573	23.7531	23.765	23.7646	23.7668	23.7532	23.7571	23.7492	23.7379	23.7368	23.7685	23.763	23.7717	23.766	23.7667	23.7595	23.7642	23.7706	23.7651	23.7697	23.7686	23.7584	230.3	229	230.4	249.6	220.7	229.4	230.5	215.9	246.9	245.6	253.3	246.3
S003	26.9964	27.0014	27.004	27.0064	27.0068	26.9936	26.9875	26.9957	26.9993	26.9865	26.9921	26.9925	26.9927	26.9868	26.9972	27.005	27.0037	27.002	27.0069	27.0084	26.9861	27.0024	27.0016	26.9972	26.9954	26.9945	27.0036	26.994	26.9974	26.9931	304.5	309.1	301.6	306.9	309	298.1	295.2	294.9	311	305.4	305.5	305.9
S004	23.4946	23.4912	23.4928	23.4963	23.4952	23.5002	23.5022	23.4967	23.5024	23.5036	23.4802	23.4907	23.4938	23.4918	23.4947	23.4772	23.4797	23.4712	23.4742	23.476	23.5128	23.5046	23.4989	23.4961	23.5051	23.4844	23.4877	23.4866	23.4819	23.4883	271.4	255.3	257.1	244.2	277.9	273.3	271.6	273.3	242.7	262.1	256.2	263.5
S005	24.0478	24.0574	24.0573	24.0583	24.0504	24.0456	24.0385	24.03	24.0315	24.0278	24.0377	24.0443	24.0359	24.0455	24.046	24.0465	24.0507	24.049	24.0623	24.0548	24.0585	24.0625	24.0605	24.0512	24.0472	24.0379	24.0295	24.0435	24.0213	24.0343	280.7	278.2	272.5	276.8	270.7	279.4	276.4	288.7	270.6	272.7	281.1	297.2
S006	24.6514	24.6507	24.6562	24.6566	24.6572	24.6541	24.6514	24.6524	24.6517	24.6498	24.6418	24.6341	24.643	24.6428	24.643	24.6268	24.6229	24.6205	24.6147	24.6133	24.6272	24.6219	24.6262	24.6234	24.6274	24.6339	24.6363	24.6233	24.6278	24.623	452.9	440	416.9	425	437.2	454.6	446.3	459.5	454.2	489.4	485.8	457.9
S007	23.9023	23.9056	23.9075	23.9158	23.9084	23.8915	23.8882	23.892	23.8905	23.8927	23.8932	23.9102	23.9087	23.9021	23.8976	23.8898	23.8834	23.8843	23.9021	23.9028	23.8993	23.8995	23.9013	23.8958	23.8935	23.9045	23.8989	23.9032	23.8969	23.9021	267.3	260.1	278.6	284.8	260.3	303.8	267.4	263.3	257.9	265.6	257.9	274.8
S008	24.5331	24.5404	24.5351	24.5368	24.5374	24.5033	24.4968	24.4923	24.4935	24.4825	24.4959	24.5077	24.5098	24.491	24.4809	24.5247	24.4994	24.4924	24.5012	24.4957	24.525	24.5274	24.5013	24.5199	24.5106	24.5051	24.4977	24.5032	24.4985	24.5108	348.2	337	357.4	357.4	359.1	370.5	350.1	377.9	340.9	358.5	350.9	354.8
S009	24.2501	24.2482	24.2525	24.2474	24.2451	24.2762	24.2609	24.253	24.2621	24.2475	24.2496	24.2465	24.2518	24.2297	24.2331	24.2283	24.2213	24.22	24.2181	24.2217	24.2355	24.2305	24.2371	24.2371	24.2269	24.2492	24.2403	24.2444	24.2482	24.2459	316.5	313.3	300.4	306.5	307.7	294.5	334.4	358.9	317	321.5	272.7	313.9
S010	24.381	24.387	24.3884	24.3831	24.3838	24.3748	24.3774	24.3737	24.3626	24.3679	24.3802	24.3798	24.3869	24.3728	24.3762	24.3727	24.3659	24.3728	24.3785	24.3747	24.3823	24.3942	24.3864	24.3897	24.3935	24.3964	24.3888	24.3783	24.3829	24.3811	344.3	324.6	342	338.6	343.3	344.3	353.7	339.4	317	338	345.4	350.5
S011	22.4924	22.4906	22.4978	22.4958	22.4936	22.5261	22.5242	22.5208	22.5264	22.5303	22.5124	22.5109	22.5169	22.5156	22.5203	22.5363	22.5391	22.5439	22.5239	22.5175	22.5153	22.5236	22.5086	22.5083	22.501	22.5319	22.5295	22.5268	22.539	22.5227	278.6	273.7	271.5	271.6	261.6	262.5	269.4	255	234.9	n/a	268.9	275.4
S012	23.1813	23.1939	23.1914	23.2008	23.2017	23.18	23.1791	23.1761	23.1802	23.178	23.1738	23.1906	23.1839	23.1789	23.1777	23.1819	23.1768	23.1754	23.1926	23.1929	23.1793	23.1881	23.1898	23.1879	23.1773	23.1834	23.174	23.1899	23.1832	23.1875	456.6	n/a	420.4	419.9	456.8	467.5	443.9	442	446.5	425.2	446.4	435.1
S013	23.5423	23.5485	23.5472	23.5489	23.5522	23.5364	23.5327	23.5304	23.5181	23.5288	23.5376	23.5474	23.5477	23.5359	23.5342	23.5255	23.5179	23.5142	23.5244	23.5131	23.5449	23.5541	23.5469	23.5258	23.5392	23.5325	23.5209	23.5194	23.5252	23.5253	406.9	426	434.3	442.4	396.5	419.5	407.5	389.8	407.3	401.6	390	421
S014	22.61	22.6211	22.6275	22.6264	22.627	22.6174	22.6115	22.6198	22.6097	22.6183	22.6429	22.6601	22.6695	22.6575	22.6563	22.6446	22.6503	22.6404	22.6486	22.6442	22.6516	22.6549	22.6471	22.6534	22.6468	22.6477	22.6475	22.6402	22.6419	22.6355	466.3	478.2	453.8	460.7	495.4	501.3	460.5	475.6	486.1	486.9	421.6	424.4
S015	24.2587	24.2557	24.2618	24.258	24.2686	24.3192	24.3126	24.3055	24.3035	24.3029	24.2894	24.3004	24.3069	24.2992	24.2919	24.2722	24.2722	24.2666	24.2725	24.2749	24.3129	24.321	24.3058	24.3113	24.3048	24.2742	24.2731	24.2864	24.2735	24.2726	314	299.2	275.1	280	300	298.6	312.6	313.1	307.4	269	335.9	335.3
S016	23.3427	23.3524	23.3533	23.3598	23.3606	23.3033	23.3049	23.303	23.3037	23.3043	23.2503	23.2585	23.2579	23.2749	23.2646	23.3291	23.3207	23.3213	23.3263	23.3281	23.3181	23.335	23.3143	23.3253	23.3183	23.3015	23.2979	23.3003	23.3022	23.3153	264.1	262.8	279.9	317.3	280.2	278.2	261.4	260.1	269	284.6	265.5	259.9
